# Supplementary material for: Fin modules: an evolutionary perspective on appendage disparity in basal vertebrates
Source: BMC Biol. 2017 Apr 27;15:32. doi: 10.1186/s12915-017-0370-x (PMC5406925; doi:10.1186/s12915-017-0370-x)
Supplement: Supplementary file 2 — A CSV file containing fin characters that were mapped on the supertree and analyzed. (CSV 28 kb) [file 12915_2017_370_MOESM2_ESM.csv]

Group1	Group2	Order	Family	Species	Status	MVF	UPF	PECT	PELV	DORS	ADIP	ANAL	CAUD
Deuterostomes	Deuterostomes	Yunnanozoida	Yunnanozoonidae	Yunnanozoon_lividum	F	1	1	0	0	1	0	0	NA
Deuterostomes	Deuterostomes	Yunnanozoida	Yunnanozoonidae	Haikouella_lanceolata	F	1	0	0	0	1	0	0	1
Deuterostomes	Deuterostomes	Incertae_sedis	Pikaiidae	Pikaïa_gracilens	F	1	0	0	0	1	0	0	0
Cephalochordata	Cephalochordata	Incertae_sedis	Unnamed_fam	Cathaymyrus_diadexus	F	0	0	0	0	0	0	0	0
Cephalochordata	Cephalochordata	Amphioxiformes	Branchiostomatidae	Branchiostoma_lanceolatum	L	1	0	0	0	1	0	0	1
Tunicata	Tunicata	Appendicularia	Appendicularia	Appendicularia	L	0	0	0	0	0	0	0	1
Tunicata	Tunicata	Ascidia_thalia	Ascidia_thalia	Ascidia_thalia	L	0	0	0	0	0	0	0	0
Agnatha	Stem_vertebrata	Incertae_sedis	Unnamed_fam	Metaspriggina_walcotti_	F	NA	0	0	0	0	0	0	0
Agnatha	Stem_vertebrata	Myllokunmingiida	Myllokunmingiidae	Haikouichthys_ercaicunensis	F	1	0	0	0	1	0	0	1
Agnatha	Myxini	Myxiniformes	Unnamed_fam	Myxinikela_siroka	F	1	0	0	0	1	0	0	1
Agnatha	Myxini	Myxiniformes	Gilpichthyidae	Gilpichthys_greenei	F	0	0	0	0	0	0	0	0
Agnatha	Myxini	Myxiniformes	Myxinidae	Eptatretus_ancon	L	1	0	0	0	0	0	0	1
Agnatha	Myxini	Myxiniformes	Myxinidae	Myxine_debueni	L	0	0	0	0	0	0	0	1
Agnatha	Myxini	Myxiniformes	Myxinidae	Neomyxine_biniplicata	L	1	1	0	0	0	0	0	1
Agnatha	Petromyzontida	Petromyzontiformes	Pipisciidae	Pipiscius_zangerli	F	0	0	0	0	1	0	0	0
Agnatha	Petromyzontida	Petromyzontiformes	Unnamed_fam	Tullimonstrum_gregarium	F	0	0	0	0	1	0	0	1
Agnatha	Petromyzontida	Petromyzontiformes	Geotriidae	Geotria_australis	L	0	0	0	0	2	0	0	1
Agnatha	Petromyzontida	Petromyzontiformes	Hardistiellidae	Hardistiella_montanensis	F	0	0	0	0	2	0	1	1
Agnatha	Petromyzontida	Petromyzontiformes	Mayomyzontidae	Mayomyzon_pieckoensis	F	0	0	0	0	1	0	1	1
Agnatha	Conodonta	Ozarkodinida	Unnamed_fam	Clydagnathus_sp._(cf._cavusformis)	F	0	0	0	0	1	0	0	1
Agnatha	Conodonta	Ozarkodinida	Unnamed_fam	Clydagnathus_windsorensis	F	0	0	0	0	0	0	0	1
Agnatha	Pteraspidomorphi	Astraspida	Astraspididae	Astraspis_desiderata	F	0	0	0	0	0	0	0	1
Agnatha	Pteraspidomorphi	Arandaspida	Arandaspididae	Sacabambaspis_janvieri	F	0	0	0	0	0	0	0	1
Agnatha	Heterostraci	Cyathaspidiformes	Cyathaspididae	Athenaegis_chattertoni	F	0	0	0	0	0	0	0	1
Agnatha	Heterostraci	Pteraspidiformes	Pteraspididae	Errivaspis_wayensis	F	0	0	0	0	0	0	0	1
Agnatha	Anaspida	Jamoytiiformes	Achanarellidae	Achanarella_trewini	F	0	0	0	0	1	0	1	1
Agnatha	Anaspida	Jamoytiiformes	Euphaneropidae	Cornovichthys_blaauweni	F	0	0	0	0	0	0	1	1
Agnatha	Anaspida	Jamoytiiformes	Euphaneropidae	Euphanerops_longaevus	F	0	1	0	0	1	0	1	1
Agnatha	Anaspida	Anaspidiformes	Birkeniidae	Birkenia_elegans	F	1	1	0	0	0	0	1	1
Agnatha	Anaspida	Anaspidiformes	Lasaniidae	Lasanius_problematicus	F	0	0	0	0	0	0	NA	1
Agnatha	Anaspida	Anaspidiformes	Pharyngolepididae	Pharyngolepis_oblonga	F	0	1	0	0	0	0	1	1
Agnatha	Thelodonti	Loganelliiformes	Loganelliidae	Loganellia_scotica	F	0	0	1	0	1	0	1	1
Agnatha	Thelodonti	Shieliiformes	Shieliidae	Shielia_taiti	F	0	0	1	0	1	0	1	1
Agnatha	Thelodonti	Phlebolepidiformes	Phlebolepididae	Phlebolepis_elegans	F	0	0	1	0	1	0	1	1
Agnatha	Thelodonti	Thelodontiformes	Lanarkiidae	Lanarkia_horrida	F	0	0	1	0	0	0	1	1
Agnatha	Thelodonti	Furcacaudiformes	Drepanolepididae	Drepanolepis_maerssae	F	0	1	0	0	1	0	0	1
Agnatha	Thelodonti	Furcacaudiformes	Pezopallichthyidae	Pezopallichthys_ritchiei	F	0	0	0	0	0	0	0	1
Agnatha	Cephalaspidimorphi	Osteostraci	Ateleaspididae	Ateleaspis_tessellata	F	0	0	1	0	2	0	0	1
Agnatha	Cephalaspidimorphi	Osteostraci	Parameteoraspididae	Escuminaspis_laticeps	F	0	0	1	0	1	0	0	1
Agnatha	Cephalaspidimorphi	Osteostraci	Tremataspididae	Tremataspis_schmidti	F	0	0	0	0	1	0	0	1
Agnatha	Cephalaspidimorphi	Galeaspidiformes	Sanqiaspididae	Sanqiaspis_rostrata	F	0	0	0	0	0	0	0	1
Agnatha	Cephalaspidimorphi	Pituriaspidiformes	Unnamed_fam	Pituriaspis_doylei	F	NA	NA	1	NA	NA	NA	NA	NA
Gnathostomata	Placodermi	Stensioellida	Stensioellidae	Stensioella_heintzi	F	NA	0	1	1	1	NA	NA	1
Gnathostomata	Placodermi	Pseudopetalichthyida	Paraplesiobatidae	Pseudopetalichthys_problematica	F	NA	0	1	1	NA	NA	NA	NA
Gnathostomata	Placodermi	Rhenanida	Asterosteidae	Gemuendina_stuertzi	F	0	0	1	1	1	0	0	1
Gnathostomata	Placodermi	Ptyctodontida	Ptyctodontidae	Ctenurella_gladbachensis	F	0	0	1	1	2	0	0	1
Gnathostomata	Placodermi	Petalichthyida	Macropetalichthyidae	Lunaspis_broilii	F	NA	0	1	0	0	0	0	NA
Gnathostomata	Placodermi	Phyllolepida	Phyllolepididae	Austrophyllolepis_youngi	F	NA	NA	NA	1	NA	NA	NA	1
Gnathostomata	Placodermi	Arthrodira	Coccosteidae	Coccosteus_cuspidatus	F	0	0	1	1	1	0	NA	1
Gnathostomata	Placodermi	Antiarcha	Bothriolepididae	Bothriolepis_canadensis	F	0	0	1	0	1	0	0	1
Gnathostomata	Placodermi	Antiarcha	Remigolepididae	Remigolepis_walkeri	F	0	0	1	0	0	0	0	1
Gnathostomata	Placodermi	Antiarcha	Yunnanolepididae	Parayunnanolepis_xitunensis	F	0	0	1	1	1	0	0	NA
Gnathostomata	Chondrichthyes	Incertae_sedis	Unnamed_fam	Acronemus_tuberculatus	F	0	0	1	1	2	0	1	1
Gnathostomata	Chondrichthyes	Incertae_sedis	Kathemacanthidae	Kathemacanthus_rosulentus	F	0	1	1	1	2	NA	1	NA
Gnathostomata	Chondrichthyes	Incertae_sedis	Kathemacanthidae	Seretolepis_elegans	F	NA	1	1	1	NA	NA	1	1
Gnathostomata	Chondrichthyes	Polymerolepidiformes	Polymerolepididae	Plymerolepis_whitei	F	NA	NA	NA	NA	NA	NA	1	1
Gnathostomata	Chondrichthyes	Omalodontiformes	Omalodontidae	Doliodus_problematicus	F	NA	NA	1	NA	NA	NA	NA	NA
Gnathostomata	Chondrichthyes	Antarctilamniformes	Antarctilamnidae	Antarctilamna_prisca	F	NA	NA	1	NA	NA	NA	NA	NA
Gnathostomata	Chondrichthyes	Phoebodontiformes	Phoebodontidae	Diademodus_hydei	F	0	0	1	1	2	0	0	1
Gnathostomata	Chondrichthyes	Phoebodontiformes	Phoebodontidae	Thrinacodus_gracia	F	0	0	1	1	0	0	0	1
Gnathostomata	Chondrichthyes	Xenacanthiformes	Diplodoselachidae	Diplodoselache_woodi	F	0	0	1	1	1	0	1	1
Gnathostomata	Chondrichthyes	Cladoselachiformes	Cladoselachidae	Cladoselache_fyleri	F	0	0	1	1	2	0	0	1
Gnathostomata	Chondrichthyes	Symmoriiformes	Stethacanthidae	Falcatus_falcatus	F	0	0	1	1	2	0	0	1
Gnathostomata	Chondrichthyes	Symmoriiformes	Symmoriidae	Symmorium_reniforme	F	0	0	1	1	1	0	0	1
Gnathostomata	Chondrichthyes	Ctenacanthiformes	Sphenacanthidae	Sphenacanthus_costellatus	F	0	0	1	1	2	0	1	1
Gnathostomata	Chondrichthyes	Squatinactiformes	Squatinactidae	Squatinactis_caudispinatus	F	NA	NA	1	NA	NA	NA	NA	NA
Gnathostomata	Chondrichthyes	Hybodontiformes	Hybodontidae	Hybodus_hauffianus	F	0	0	1	1	2	0	1	1
Gnathostomata	Chondrichthyes	Synechodontiformes	Palaeospinacidae	Palaeospinax_priscus	F	NA	0	1	1	2	NA	NA	NA
Gnathostomata	Chondrichthyes	Synechodontiformes	Palaeospinacidae	Macrourogaleus_hassei	F	0	0	1	1	1	0	1	1
Gnathostomata	Chondrichthyes	Hexanchiformes	Chlamydoselachidae	Chlamydoselachus_anguineus	L	0	0	1	1	1	0	1	1
Gnathostomata	Chondrichthyes	Squaliformes	Squalidae	Squalus_acanthias	L	0	0	1	1	2	0	0	1
Gnathostomata	Chondrichthyes	Protospinaciformes	Protospinacidae	Protospinax_annectans	F	0	0	1	1	2	0	0	1
Gnathostomata	Chondrichthyes	Pristiformes	Pristidae	Pristis_pectinata	L	0	0	1	1	2	0	0	1
Gnathostomata	Chondrichthyes	Pristiophoriformes	Pristiophoridae	Pristiophorus_cirratus	L	0	0	1	1	2	0	0	1
Gnathostomata	Chondrichthyes	Squatiniformes	Squatinidae	Squatina_squatina	L	0	0	1	1	2	0	0	1
Gnathostomata	Chondrichthyes	Heterodontiformes	Heterodontidae	Heterodontus_portusjacksoni	L	0	0	1	1	2	0	1	1
Gnathostomata	Chondrichthyes	Orectolobiformes	Orectolobidae	Orectolobus_japonicus	L	0	0	1	1	2	0	1	1
Gnathostomata	Chondrichthyes	Lamniformes	Lamnidae	Carcharodon_carcharias	L	0	0	1	1	2	0	1	1
Gnathostomata	Chondrichthyes	Carcharhiniformes	Scyliorhinidae	Pentanchus_profundicolus	L	0	0	1	1	1	0	1	1
Gnathostomata	Chondrichthyes	Carcharhiniformes	Trakidae	Mustelus_canis	L	0	0	1	1	2	0	1	1
Gnathostomata	Chondrichthyes	Rajiformes	Anacanthobatidae	Anacanthobatis_marmoratus	L	0	0	1	1	0	0	0	1
Gnathostomata	Chondrichthyes	Rajiformes	Rajidae	Raja_binoculata	L	0	0	1	1	2	0	0	0
Gnathostomata	Chondrichthyes	Rajiformes	Rhinobatidae	Rhina_ancylostoma	L	0	0	1	1	2	0	0	1
Gnathostomata	Chondrichthyes	Torpediniformes	Narkidae	Narke_japonica	L	0	0	1	1	1	0	0	1
Gnathostomata	Chondrichthyes	Torpediniformes	Narkidae	Temera_hardwicki	L	0	0	1	1	0	0	0	1
Gnathostomata	Chondrichthyes	Torpediniformes	Torpedinidae	Torpedo_macneilli	L	0	0	1	1	2	0	0	1
Gnathostomata	Chondrichthyes	Myliobatiformes	Dasyatidae	Himantura_polylepis	L	0	0	1	1	0	0	0	0
Gnathostomata	Chondrichthyes	Myliobatiformes	Dasyatidae	Taeniura_lymma	L	0	0	1	1	0	0	1	0
Gnathostomata	Chondrichthyes	Myliobatiformes	Gymnuridae	Gymnura_micrura	L	0	0	1	1	1	0	1	0
Gnathostomata	Chondrichthyes	Myliobatiformes	Hexatrygonidae	Hexatrygon_bickelli	L	0	0	1	1	0	0	0	1
Gnathostomata	Chondrichthyes	Myliobatiformes	Myliobatidae	Manta_birostris	L	0	0	1	1	1	0	0	0
Gnathostomata	Chondrichthyes	Myliobatiformes	Platyrhinidae	Platyrhina_sinensis	L	0	0	1	1	2	0	0	1
Gnathostomata	Chondrichthyes	Myliobatiformes	Urolophidae	Trygonoptera_testacea	L	0	0	1	1	1	0	0	1
Gnathostomata	Chondrichthyes	Incertae_sedis	Debeeriidae	Debeerius_ellefseni	F	0	0	1	1	2	0	1	1
Gnathostomata	Chondrichthyes	Incertae_sedis	Debeeriidae	Heteropetalus_elegantulus	F	0	0	1	1	1	0	0	1
Gnathostomata	Chondrichthyes	Incertae_sedis	Gregoriidae	Gregorius_rexi	F	0	0	1	1	2	0	1	1
Gnathostomata	Chondrichthyes	Orodontiformes	Orodontidae	Orodus_micropterygius	F	0	0	1	1	1	0	0	1
Gnathostomata	Chondrichthyes	Eugeneodontiformes	Caseodontidae	Caseodus_basalis	F	0	0	1	0	1	0	0	1
Gnathostomata	Chondrichthyes	Petalodontiformes	Belantseidae	Belantsea_montana	F	0	0	1	1	2	0	0	1
Gnathostomata	Chondrichthyes	Iniopterygia	Iniopterygidae	Iniopteryx_rushlaui	F	0	0	1	1	1	0	0	1
Gnathostomata	Chondrichthyes	Unnamed_order	Polysentoridae	Polysentor_gorbairdi	F	0	0	1	1	1	0	1	1
Gnathostomata	Chondrichthyes	Chondrenchelyiformes	Chondrenchelyidae	Harpagofututor_volsellorhinus	F	0	0	1	1	1	0	0	1
Gnathostomata	Chondrichthyes	Helodontiformes	Helodontidae	Helodus_simplex	F	0	0	1	1	2	0	0	1
Gnathostomata	Chondrichthyes	Menaspiformes	Deltoptychiidae	Deltoptychius_armigerus	F	0	0	1	1	0	0	0	1
Gnathostomata	Chondrichthyes	Menaspiformes	Traquariidae	Traquairius_spinosus	F	0	0	1	1	2	0	1	1
Gnathostomata	Chondrichthyes	Chimaeriformes	Callorhinchidae	Ischyodus_quenstedti	F	0	0	1	1	2	0	0	1
Gnathostomata	Chondrichthyes	Chimaeriformes	Callorhinchidae	Callorhinchus_milii	L	0	0	1	1	2	0	1	1
Gnathostomata	Chondrichthyes	Squalorajiformes	Squalorajidae	Squaloraja_polyspondyla	F	NA	0	1	1	1	0	NA	1
Gnathostomata	Acanthodii	Incertae_sedis	Unnamed_fam	Lupopsyrus_pygmaeus	F	0	1	1	1	2	0	1	1
Gnathostomata	Acanthodii	Incertae_sedis	Unnamed_fam	Paucicanthus_vanelsti	F	0	0	1	1	2	0	1	1
Gnathostomata	Acanthodii	Climatiiformes	Climatiidae	Climatius_reticulatus	F	0	1	1	1	2	0	1	1
Gnathostomata	Acanthodii	Diplacanthiformes	Diplacanthidae	Diplacanthus_crassisimus	F	0	1	1	1	2	0	1	1
Gnathostomata	Acanthodii	Diplacanthiformes	Tetanopsyridae	Tetanopsyrus_lindoei	F	0	0	1	1	2	0	1	1
Gnathostomata	Acanthodii	Ischnacanthiformes	Ischnacanthidae	Ischnacanthus_gracilis	F	0	0	1	1	2	0	1	1
Gnathostomata	Acanthodii	Acanthodiformes	Acanthodidae	Acanthodes_bronni	F	1	0	1	0	1	0	1	1
Gnathostomata	Acanthodii	Acanthodiformes	Cheiracanthidae	Cheiracanthus_latus	F	0	0	1	1	1	0	1	1
Gnathostomata	Acanthodii	Acanthodiformes	Mesacanthidae	Mesacanthus_mitchelli	F	0	1	1	1	1	0	1	1
Gnathostomata	Actinopterygii	Incertae_sedis	Unnamed_fam	Dialipina_salgueiroensis	F	0	0	1	1	2	0	1	1
Gnathostomata	Actinopterygii	Polypteriformes	Polypteridae	Polypterus_senegalus	L	0	0	1	1	1	0	1	1
Gnathostomata	Actinopterygii	Polypteriformes	Polypteridae	Erpetoichthys_calabaricus	L	0	0	1	0	1	0	1	1
Gnathostomata	Actinopterygii	Cheirolepidiformes	Cheirolepididae	Cheirolepis_canadensis	F	0	0	1	1	1	0	1	1
Gnathostomata	Actinopterygii	Aeduelliformes	Aeduellidae	Aeduella_blainvillei	F	0	0	1	1	1	0	1	1
Gnathostomata	Actinopterygii	Redfieldiformes	Redfieldiidae	Redfieldius_gracilis	F	0	0	1	1	1	0	1	1
Gnathostomata	Actinopterygii	Incertae_sedis	Dorypteridae	Dorypterus_hoffmani	F	0	0	1	1	1	0	1	1
Gnathostomata	Actinopterygii	Paleonisciformes	Howqualepididae	Howqualepis_rostridens	F	0	0	1	1	1	0	1	1
Gnathostomata	Actinopterygii	Paleonisciformes	Platysomidae	Platysomus_gibbosus	F	0	0	1	0	1	0	1	1
Gnathostomata	Actinopterygii	Bobasatraniiformes	Bobasatraniidae	Ebenaqua_ritchiei	F	0	0	1	1	1	0	1	1
Gnathostomata	Actinopterygii	Tarrasiiformes	Tarrasiidae	Tarrasius_problematicus	F	0	0	1	0	1	0	1	1
Gnathostomata	Actinopterygii	Guildayichthyiformes	Guildayichthyidae	Guildayichthys_carnegiei	F	0	0	1	1	1	0	1	1
Gnathostomata	Actinopterygii	Phanerorhynchiformes	Phanerorhynchidae	Phanerorhynchus_armatus	F	0	0	1	1	1	0	1	1
Gnathostomata	Actinopterygii	Saurichthyiformes	Saurichthyidae	Saurichthys_calcaratus	F	0	0	1	1	1	0	1	1
Gnathostomata	Actinopterygii	Acipenseriformes	Acipenseridae	Acipenser_transmontanus	L	0	0	1	1	1	0	1	1
Gnathostomata	Actinopterygii	Incertae_sedis	Unnamed_fam	Plesiofuro_mingshuica	F	0	0	1	1	1	0	1	1
Gnathostomata	Actinopterygii	Pholidopleuriformes	Pholidopleuridae	Australosomus_merlei	F	0	0	1	1	1	0	1	1
Gnathostomata	Actinopterygii	Perleidiformes	Perleididae	Peltoperleidus_ducanensis	F	0	0	1	1	1	0	1	1
Gnathostomata	Actinopterygii	Peltopleuriformes	Peltopleuridae	Peltopleurus_nuptialis	F	0	0	1	1	1	0	1	1
Gnathostomata	Actinopterygii	Scanilepiformes	Unnamed_fam	Beishanichthys_brevicaudalis	F	0	0	1	1	1	0	1	1
Gnathostomata	Actinopterygii	Macrosemiiformes	Macrosemiidae	Macrosemius_rostratus	F	0	0	1	1	1	0	1	1
Gnathostomata	Actinopterygii	Semionotiformes	Semionotidae	Neolepidotes_liaodongensis	F	0	0	1	1	1	0	1	1
Gnathostomata	Actinopterygii	Lepisosteiformes	Lepisosteidae	Lepisosteus_osseus	L	0	0	1	1	1	0	1	1
Gnathostomata	Actinopterygii	Pycnodontiformes	Pycnodontidae	Polazzodus_coronatus	F	0	0	1	1	1	0	1	1
Gnathostomata	Actinopterygii	Parasemionotiformes	Parasemionotidae	Watsonulus_eugnathoides	F	0	0	1	1	1	0	1	1
Gnathostomata	Actinopterygii	Ionoscopiformes	Unnamed_fam	Placidichthys_bidorsalis	F	0	0	1	1	2	0	1	1
Gnathostomata	Actinopterygii	Ionoscopiformes	Ionoscopidae	Ionoscopus_cyprinoides	F	0	0	1	1	1	0	1	1
Gnathostomata	Actinopterygii	Amiiformes	Amiidae	Amia_calva	L	0	0	1	1	1	0	1	1
Gnathostomata	Actinopterygii	Aspidorhynchiformes	Aspidorhynchidae	Aspidorhynchus_sanzenbacheri	F	0	0	1	1	1	0	1	1
Gnathostomata	Actinopterygii	Pachycormiformes	Pachycormidae	Orthocormus_roeperi	F	0	0	1	1	1	0	1	1
Gnathostomata	Actinopterygii	Incertae_sedis	Ascalaboidae	Ascalabos_voithii	F	0	0	1	1	1	0	1	1
Gnathostomata	Actinopterygii	Pholidophoriformes	Pholidophoridae	Pholidophorus_bechei	F	0	0	1	1	1	0	1	1
Gnathostomata	Actinopterygii	Leptolepidiformes	Leptolepididae	Leptolepides_sprattiformis	F	0	0	1	1	1	0	1	1
Gnathostomata	Actinopterygii	Tselfatiifofmes	Protobramidae	Abisaadichthys_libanicus	F	0	0	1	1	1	0	1	1
Gnathostomata	Actinopterygii	Tselfatiifofmes	Protobramidae	Protobrama_woodwardi	F	0	0	1	0	1	0	1	1
Gnathostomata	Actinopterygii	Ichthyodectiformes	Ichthyodectidae	Thrissops_formosus	F	0	0	1	1	1	0	1	1
Gnathostomata	Actinopterygii	Lycopteriformes	Lycopteridae	Lycoptera_davidi	F	0	0	1	1	1	0	1	1
Gnathostomata	Actinopterygii	Hiodontiformes	Hiodontidae	Hiodon_tergisus	L	0	0	1	1	1	0	1	1
Gnathostomata	Actinopterygii	Osteoglossiformes	Arapaimidae	Arapaima_gigas	L	0	0	1	1	1	0	1	1
Gnathostomata	Actinopterygii	Osteoglossiformes	Gymnarchidae	Gymnarchus_niloticus	L	0	0	1	0	1	0	0	0
Gnathostomata	Actinopterygii	Osteoglossiformes	Notopteridae	Papyrocranus_afer	L	0	0	1	0	1	0	1	1
Gnathostomata	Actinopterygii	Osteoglossiformes	Notopteridae	Xenomystus_nigri	L	0	0	1	1	0	0	1	1
Gnathostomata	Actinopterygii	Elopiformes	Megalopidae	Megalops_atlanticus	L	0	0	1	1	1	0	1	1
Gnathostomata	Actinopterygii	Albuliformes	Albulidae	Albula_vulpes	L	0	0	1	1	1	0	1	1
Gnathostomata	Actinopterygii	Albuliformes	Halosauridae	Halosauropsis_macrochir	L	0	0	1	1	1	0	1	0
Gnathostomata	Actinopterygii	Anguilliformes	Anguillidae	Anguilla_anguilla	L	0	0	1	0	1	0	1	1
Gnathostomata	Actinopterygii	Anguilliformes	Heterenchelyidae	Pythonichthys_sanguineus	L	0	0	0	0	1	0	1	1
Gnathostomata	Actinopterygii	Anguilliformes	Muraenidae	Muraena_helena	L	0	0	0	0	1	0	1	1
Gnathostomata	Actinopterygii	Anguilliformes	Ophichthidae	Apterichtus_anguiformis	L	0	0	0	0	0	0	0	0
Gnathostomata	Actinopterygii	Anguilliformes	Ophichthidae	Caecula_pterygera	L	0	0	0	0	1	0	1	0
Gnathostomata	Actinopterygii	Anguilliformes	Ophichthidae	Dalophis_boulengeri	L	0	0	1	0	1	0	1	0
Gnathostomata	Actinopterygii	Anguilliformes	Ophichthidae	Letharchus_rosenblatti	L	0	0	0	0	1	0	0	0
Gnathostomata	Actinopterygii	Saccopharyngiformes	Cyematidae	Cyema_atrum	L	0	0	1	0	1	0	1	1
Gnathostomata	Actinopterygii	Saccopharyngiformes	Monognathidae	Monognathus_jesperseni	L	0	0	0	0	1	0	1	1
Gnathostomata	Actinopterygii	Saccopharyngiformes	Saccopharyngidae	Saccopharynx_ampullaceus	L	0	0	1	0	1	0	1	0
Gnathostomata	Actinopterygii	Crossognathiformes	Unnamed_fam	Bavarichthys_incognitus	F	0	0	1	1	1	0	1	1
Gnathostomata	Actinopterygii	Ellimmichthyiformes	Sorbinichthyidae	Diplomystus_dentatus	F	0	0	1	1	1	0	1	1
Gnathostomata	Actinopterygii	Clupeiformes	Clupeidae	Clupea_harengus	L	0	0	1	1	1	0	1	1
Gnathostomata	Actinopterygii	Clupeiformes	Pristigasteridae	Neoopisthopterus_tropicus	L	0	0	1	0	1	0	1	1
Gnathostomata	Actinopterygii	Clupeiformes	Pristigasteridae	Raconda_russeliana	L	0	0	1	0	0	0	1	1
Gnathostomata	Actinopterygii	Clupeiformes	Sundasalangidae	Sundasalanx_praecox	L	1	0	1	1	1	0	1	1
Gnathostomata	Actinopterygii	Gonorynchiformes	Gonorynchidae	Gonorynchus_gonorynchus	L	0	0	1	1	1	0	1	1
Gnathostomata	Actinopterygii	Cypriniformes	Cyprinidae	Chrosomus_eos	L	0	0	1	1	1	0	1	1
Gnathostomata	Actinopterygii	Characiformes	Characidae	Charax_gibbosus	L	0	0	1	1	1	1	1	1
Gnathostomata	Actinopterygii	Characiformes	Erythrinidae	Erythrinus_erythrinus	L	0	0	1	1	1	0	1	1
Gnathostomata	Actinopterygii	Siluriformes	Clariidae	Channallabes_apus	L	0	0	0	0	1	0	1	1
Gnathostomata	Actinopterygii	Siluriformes	Ictaluridae	Ictalurus_furcatus	L	0	0	1	1	1	1	1	1
Gnathostomata	Actinopterygii	Siluriformes	Loricariidae	Rineloricaria_eigenmanni	L	0	0	1	1	1	0	1	1
Gnathostomata	Actinopterygii	Siluriformes	Malapteruridae	Malapterurus_electricus	L	0	0	1	1	0	1	1	1
Gnathostomata	Actinopterygii	Siluriformes	Plotosidae	Plotosus_lineatus	L	0	0	1	1	2	0	1	1
Gnathostomata	Actinopterygii	Siluriformes	Siluridae	Ceratoglanis_pachynema	L	0	0	1	1	0	0	1	1
Gnathostomata	Actinopterygii	Siluriformes	Trichomycteridae	Glanapteryx_anguilla	L	0	0	1	1	0	0	0	1
Gnathostomata	Actinopterygii	Siluriformes	Trichomycteridae	Listrura_tetraradiata	L	0	0	1	0	1	0	1	1
Gnathostomata	Actinopterygii	Gymnotiformes	Apteronotidae	Apteronotus_albifrons	L	0	0	1	0	0	NA	1	1
Gnathostomata	Actinopterygii	Gymnotiformes	Gymnotidae	Gymnotus_carapo	L	0	0	1	0	0	0	1	0
Gnathostomata	Actinopterygii	Argentiniformes	Argentinidae	Argentina_sphyraena	L	0	0	1	1	1	1	1	1
Gnathostomata	Actinopterygii	Argentiniformes	Microstomatidae	Microstoma_microstoma	L	0	0	1	1	1	0	1	1
Gnathostomata	Actinopterygii	Argentiniformes	Platytroctidae	Platytroctes_apus	L	0	0	1	0	1	0	1	1
Gnathostomata	Actinopterygii	Osmeriformes	Galaxiidae	Galaxias_maculatus	L	0	0	1	1	1	0	1	1
Gnathostomata	Actinopterygii	Osmeriformes	Galaxiidae	Neochanna_apoda	L	0	0	1	0	1	0	1	1
Gnathostomata	Actinopterygii	Osmeriformes	Osmeridae	Osmerus_eperlanus	L	0	0	1	1	1	1	1	1
Gnathostomata	Actinopterygii	Osmeriformes	Retropinnidae	Retropinna_retropinna	L	1	0	1	1	1	1	1	1
Gnathostomata	Actinopterygii	Salmoniformes	Salmonidae	Salvelinus_fontinalis	L	0	0	1	1	1	1	1	1
Gnathostomata	Actinopterygii	Esociformes	Esocidae	Esox_masquinongy	L	0	0	1	1	1	0	1	1
Gnathostomata	Actinopterygii	Stomiiformes	Gonostomatidae	Cyclothone_microdon	L	0	0	1	1	1	0	1	1
Gnathostomata	Actinopterygii	Stomiiformes	Phosichthyidae	Ichthyococcus_ovatus	L	1	0	1	1	1	1	1	1
Gnathostomata	Actinopterygii	Stomiiformes	Sternoptychidae	Sternoptyx_diaphana	L	0	0	1	1	1	1	1	1
Gnathostomata	Actinopterygii	Stomiiformes	Stomiidae	Idiacanthus_atlanticus	L	0	0	0	0	1	0	1	1
Gnathostomata	Actinopterygii	Stomiiformes	Stomiidae	Photostomias_guernei	L	0	0	0	1	1	0	1	1
Gnathostomata	Actinopterygii	Ateleopodiformes	Ateleopodidae	Ateleopus_japonicus	L	0	0	1	1	1	0	1	1
Gnathostomata	Actinopterygii	Ateleopodiformes	Ateleopodidae	Guentherus_altivela	L	0	0	1	1	1	1	1	1
Gnathostomata	Actinopterygii	Aulopiformes	Aulopidae	Aulopus_filamentosus	L	0	0	1	1	1	1	1	1
Gnathostomata	Actinopterygii	Aulopiformes	Bathysauridae	Bathysaurus_ferox	L	0	0	1	1	1	0	1	1
Gnathostomata	Actinopterygii	Aulopiformes	Giganturidae	Gigantura_indica	L	0	0	1	0	1	0	1	1
Gnathostomata	Actinopterygii	Aulopiformes	Paralepididae	Lestidiops_jayakari	L	1	0	1	1	1	1	1	1
Gnathostomata	Actinopterygii	Myctophiformes	Myctophidae	Myctophum_phengodes	L	0	0	1	1	1	1	1	1
Gnathostomata	Actinopterygii	Aipichthyoidea	Aipichthyidae	Aipichthys_velifer	F	0	0	1	1	1	0	1	1
Gnathostomata	Actinopterygii	Lampridiformes	Lampridae	Lampris_guttatus	L	0	0	1	1	1	0	1	1
Gnathostomata	Actinopterygii	Lampridiformes	Lophotidae	Eumecichthys_fiski	L	0	0	1	0	1	0	1	1
Gnathostomata	Actinopterygii	Lampridiformes	Regalecidae	Regalecus_glesne	L	0	0	1	1	1	0	0	0
Gnathostomata	Actinopterygii	Lampridiformes	Trachipteridae	Desmodema_polystictum	L	0	0	1	1	1	0	0	1
Gnathostomata	Actinopterygii	Polymixiiformes	Polymixiidae	Polymixia_berndti	L	0	0	1	1	1	0	1	1
Gnathostomata	Actinopterygii	Percopsiformes	Amblyopsidae	Chologaster_cornuta	L	0	0	1	0	1	0	1	1
Gnathostomata	Actinopterygii	Percopsiformes	Aphredoderidae	Aphredoderus_sayanus	L	0	0	1	1	1	0	1	1
Gnathostomata	Actinopterygii	Percopsiformes	Percopsidae	Percopsis_omiscomaycus	L	0	0	1	1	1	1	1	1
Gnathostomata	Actinopterygii	Sphenocephaliformes	Sphenocephalidae	_Sphenocephalus_fissicaudus	F	0	0	1	1	1	1	1	1
Gnathostomata	Actinopterygii	Gadiformes	Bregmacerotidae	Bregmaceros_mcclellandi	L	0	0	1	1	2	0	1	1
Gnathostomata	Actinopterygii	Gadiformes	Gadidae	Gadus_morhua	L	0	0	1	1	3	0	2	1
Gnathostomata	Actinopterygii	Gadiformes	Lotidae	Brosme_brosme	L	0	0	1	1	1	0	1	1
Gnathostomata	Actinopterygii	Gadiformes	Macrouridae	Macrouroides_inflaticeps	L	0	0	1	0	1	0	1	0
Gnathostomata	Actinopterygii	Gadiformes	Macrouridae	Squalogadus_modificatus	L	0	0	1	1	1	0	1	0
Gnathostomata	Actinopterygii	Gadiformes	Macrouridae	Ventrifossa_petersonii	L	0	0	1	1	2	0	1	0
Gnathostomata	Actinopterygii	Gadiformes	Moridae	Mora_moro	L	0	0	1	1	2	0	2	1
Gnathostomata	Actinopterygii	Gadiformes	Moridae	Tripterophycis_gilchristi	L	0	0	1	1	3	0	1	1
Gnathostomata	Actinopterygii	Ophidiiformes	Aphyonidae	Aphyonus_gelatinosus	L	0	0	1	1	1	0	1	1
Gnathostomata	Actinopterygii	Ophidiiformes	Aphyonidae	Meteoria_erythrops	L	0	0	1	0	1	0	1	1
Gnathostomata	Actinopterygii	Ophidiiformes	Carapidae	Encheliophis_vermicularis	L	0	0	0	0	1	0	1	0
Gnathostomata	Actinopterygii	Ophidiiformes	Carapidae	Encheliophis_vermiops	L	0	0	1	0	1	0	1	0
Gnathostomata	Actinopterygii	Batrachoidiformes	Batrachoididae	Batrachoides_boulengeri	L	0	0	1	1	2	0	1	1
Gnathostomata	Actinopterygii	Lophiiformes	Centrophrynidae	Centrophryne_spinulosa	L	0	0	1	0	2	0	1	1
Gnathostomata	Actinopterygii	Lophiiformes	Chaunacidae	Chaunacops_roseus	L	0	0	1	1	2	0	1	1
Gnathostomata	Actinopterygii	Lophiiformes	Neoceratiidae	Neoceratias_spinifer	L	0	0	1	0	1	0	1	1
Gnathostomata	Actinopterygii	Mugiliformes	Mugilidae	Mugil_cephalus	L	0	0	1	1	2	0	1	1
Gnathostomata	Actinopterygii	Atheriniformes	Atherinidae	Atherina_hepsetus	L	0	0	1	1	2	0	1	1
Gnathostomata	Actinopterygii	Atheriniformes	Notocheiridae	Notocheirus_hubbsi	L	0	0	1	1	1	0	1	1
Gnathostomata	Actinopterygii	Atheriniformes	Phallostethidae	Phallostethus_lehi	L	1	0	1	1	1	0	1	1
Gnathostomata	Actinopterygii	Atheriniformes	Phallostethidae	Neostethus_lankesteri	L	1	0	1	1	2	0	1	1
Gnathostomata	Actinopterygii	Beloniformes	Belonidae	Belonion_apodion	L	0	0	1	0	1	0	1	1
Gnathostomata	Actinopterygii	Beloniformes	Exocoetidae	Exocoetus_volitans	L	0	0	1	1	1	0	1	1
Gnathostomata	Actinopterygii	Cyprinodontiformes	Cyprinodontidae	Aphanius_apodus	L	0	0	1	0	1	0	1	1
Gnathostomata	Actinopterygii	Cyprinodontiformes	Fundulidae	Fundulus_dispar	L	0	0	1	1	1	0	1	1
Gnathostomata	Actinopterygii	Stephanoberyciformes	Cetomimidae	Cetichthys_indagator	L	0	0	1	0	1	0	1	1
Gnathostomata	Actinopterygii	Stephanoberyciformes	Stephanoberycidae	Acanthochaenus_luetkenii	L	0	0	1	1	1	0	1	1
Gnathostomata	Actinopterygii	Beryciformes	Holocentridae	Sargocentron_punctatissimum	L	0	0	1	1	2	0	1	1
Gnathostomata	Actinopterygii	Beryciformes	Trachichthyidae	Trachichthys_australis	L	0	0	1	1	1	0	1	1
Gnathostomata	Actinopterygii	Zeiformes	Grammicolepididae	Macrurocyttus_acanthopodus	L	0	0	1	1	2	0	1	1
Gnathostomata	Actinopterygii	Zeiformes	Oreosomatidae	Allocyttus_folletti	L	0	0	1	1	1	0	1	1
Gnathostomata	Actinopterygii	Zeiformes	Oreosomatidae	Neocyttus_rhomboidalis	L	0	0	1	1	2	0	2	1
Gnathostomata	Actinopterygii	Gasterosteiformes	Hypoptychidae	Hypoptychus_dybowskii	L	1	0	1	0	1	0	1	1
Gnathostomata	Actinopterygii	Gasterosteiformes	Gasterosteidae	Culaea_inconstans	L	0	0	1	1	2	0	1	1
Gnathostomata	Actinopterygii	Gasterosteiformes	Gasterosteidae	Culaea_inconstans	L	0	0	1	0	2	0	1	1
Gnathostomata	Actinopterygii	Syngnathiformes	Centriscidae	Centriscus_scutatus	L	0	0	1	1	2	0	1	1
Gnathostomata	Actinopterygii	Syngnathiformes	Fistulariidae	Fistularia_tabacaria	L	0	0	1	1	1	0	1	1
Gnathostomata	Actinopterygii	Syngnathiformes	Syngnathidae	Bryx_veleronis	L	0	0	1	0	1	0	0	1
Gnathostomata	Actinopterygii	Syngnathiformes	Syngnathidae	Choeroichthys_sculptus	L	0	0	1	0	1	0	1	1
Gnathostomata	Actinopterygii	Syngnathiformes	Syngnathidae	Syngnathoides_biaculeatus	L	0	0	1	0	1	0	1	0
Gnathostomata	Actinopterygii	Syngnathiformes	Syngnathidae	Bulbonaricus_davaoensis	L	0	0	0	0	0	0	0	1
Gnathostomata	Actinopterygii	Syngnathiformes	Syngnathidae	Nerophis_ophidion	L	0	0	0	0	1	0	0	0
Gnathostomata	Actinopterygii	Synbranchiformes	Chaudhuriidae	Chaudhuria_caudata	L	0	0	1	0	1	0	1	1
Gnathostomata	Actinopterygii	Synbranchiformes	Mastacembelidae	Mastacembelus_armatus	L	0	0	1	0	2	0	2	1
Gnathostomata	Actinopterygii	Synbranchiformes	Synbranchidae	Monopterus_albus	L	0	0	0	0	1	0	1	1
Gnathostomata	Actinopterygii	Scorpaeniformes	Abyssocottidae	Procottus_major	L	0	0	1	1	1	0	1	1
Gnathostomata	Actinopterygii	Scorpaeniformes	Comephoridae	Comephorus_baikalensis	L	0	0	1	0	2	0	1	1
Gnathostomata	Actinopterygii	Scorpaeniformes	Cottidae	Ascelichthys_rhodorus	L	0	0	1	0	1	0	1	1
Gnathostomata	Actinopterygii	Scorpaeniformes	Triglidae	Trigla_lyra	L	0	0	1	1	2	0	1	1
Gnathostomata	Actinopterygii	Perciformes	Trichiuridae	Trichiurus_lepturus	L	0	0	1	0	1	0	1	0
Gnathostomata	Actinopterygii	Perciformes	Anarhichadidae	Anarhichas_lupus	L	0	0	1	0	1	0	1	1
Gnathostomata	Actinopterygii	Perciformes	Ptilichthyidae	Ptilichthys_goodei	L	0	0	1	0	2	0	1	1
Gnathostomata	Actinopterygii	Perciformes	Xiphiidae	Xiphias_gladius	L	0	0	1	0	2	0	2	1
Gnathostomata	Actinopterygii	Perciformes	Labridae	Labrus_bergylta_	L	0	0	1	1	1	0	1	1
Gnathostomata	Actinopterygii	Perciformes	Moronidae	Morone_saxatilis	L	0	0	1	1	2	0	1	1
Gnathostomata	Actinopterygii	Perciformes	Carangidae	Caranx_sexfasciatus	L	0	0	1	1	2	0	2	1
Gnathostomata	Actinopterygii	Perciformes	Tripterygiidae	Enneanectes_carminalis	L	0	0	1	1	3	0	1	1
Gnathostomata	Actinopterygii	Pleuronectiformes	Cynoglossidae	Cynoglossus_puncticeps	L	0	0	0	1	1	0	1	1
Gnathostomata	Actinopterygii	Pleuronectiformes	Pleuronectidae	Pleuronectes_platessa	L	0	0	1	1	1	0	1	1
Gnathostomata	Actinopterygii	Tetraodontiformes	Triacanthidae	Triacanthus_biaculeatus	L	0	0	1	1	2	0	1	1
Gnathostomata	Actinopterygii	Tetraodontiformes	Diodontidae	Diodon_hystrix	L	0	0	1	0	1	0	1	1
Gnathostomata	Actinopterygii	Tetraodontiformes	Molidae	Mola_mola	L	0	0	1	0	1	0	1	0
Gnathostomata	Actinopterygii	Tetraodontiformes	Monacanthidae	Aluterus_monoceros	L	0	0	1	0	2	0	1	1
Gnathostomata	Sarcopterygii	Stem_sarco	Unnamed_fam	Guiyu_oneiros	F	0	0	1	1	2	0	1	NA
Gnathostomata	Sarcopterygii	Coelacanthiformes	Latimeriidae	Latimeria_chalumnae	L	0	0	1	1	2	0	1	1
Gnathostomata	Sarcopterygii	Onychodontiformes	Onychodontidae	Onychodus_jandemarrai	F	0	0	1	1	2	0	1	1
Gnathostomata	Sarcopterygii	Porolepiformes	Holoptychiidae	Glyptolepis_groenlandicus	F	0	0	1	1	2	0	1	1
Gnathostomata	Sarcopterygii	Dipnoiformes	Ceratodontidae	Neoceratodus_forsteri	L	0	0	1	1	1	0	0	1
Gnathostomata	Sarcopterygii	Dipnoiformes	Phaneropleuridae	Phaneropleuron_andersoni	F	0	0	1	1	1	0	1	1
Gnathostomata	Sarcopterygii	Dipnoiformes	Uranolophidae	Uranolophus_wyomingensis	F	0	0	1	1	2	0	1	1
Gnathostomata	Sarcopterygii	Rhizodontiformes	Rhizodopsidae	Rhizodopsis_sauroides	F	0	0	1	1	2	0	1	1
Gnathostomata	Sarcopterygii	Eotetrapodiformes	Unnamed_fam	Tinirau_clackae	F	NA	NA	1	1	NA	NA	1	1
Gnathostomata	Sarcopterygii	Osteolepiformes	Tristichopteridae	Eusthenopteron_foordi	F	0	0	1	1	2	0	1	1
Gnathostomata	Sarcopterygii	Elpistostegalia	Elpistostegidae	Elpistostege_watsoni	F	0	0	1	1	0	0	0	1
Gnathostomata	Sarcopterygii	Tetrapoda	Ichthyostegidae	Ichthyostega	F	0	0	1	1	0	0	0	1
Gnathostomata	Sarcopterygii	Tetrapoda	Tetrapoda	Tetrapoda	L	0	0	1	1	0	0	0	0
